# Supplementary material for: Quantitative trait locus mapping and improved resistance to sclerotinia stem rot in a backbone parent of rapeseed (Brassica napus L.)
Source: Front Plant Sci. 2022 Nov 10;13:1056206. doi: 10.3389/fpls.2022.1056206 (PMC9684713; doi:10.3389/fpls.2022.1056206)
Supplement: Supplementary file 8 [file Table_7.xls]

## Sheet: Sheet1
	15WHSR-7D	15WHSR-17D	15WHSR-C	16WHSR-7D	16WHSR-14D	16WHSR-C	15JLNI1	15JLNI2	16JLNI1	16JLNI2		15WHFT1	15WHFT2	15GSFT1	15GSFT2	16WHFT1	16WHFT2	16GSFT2	16GSFT1	16JLFT1	16JLFT2		A04-SNP924	C2-SNP3197	C3-1-SNP4197	C3-2-SNP3708
DH6-1	5.51667	9.28333	3.76667	10.1833	20.1667	9.98333	41.3043	28.2609	13.4615	7.35294		156	149	75	75	142	142	68	68	151	151		A	B	B	B
DH6-2	5.83333	8.3	2.46667	8.05	15.4667	7.41667	55.3571	46.25	32.8947	45.5357		147	131	73	73	133	134	65	64	148	148		B	A	B	A
DH6-3	5.45	9.1625	3.7125	7.9	14.1833	6.28333	7.14286	12.5	13.0952	16.3462		147	160	89	90	150	150	78	72	159	157		A	A	B	B
DH6-4	7.1	12.4167	5.31667	10.9167	20.1	9.18333	70	72.0588	56.9444	39.1304		156	140	76	78	135	137	70	70	151	151		A	B	A	A
DH6-5	6.13333	12.7556	6.62222	8.78333	15.6	6.81667	39.2857	64.2857	32.9545	50		156	147	77	76	141	140	70	68	148	151		A	B	A	A
DH6-7	7.05	13.6125	6.5625	11.4	21.1667	9.76667	81.5789	81.25	56.5789	54.3103		147	139	71	73	137	135	68	64	151	143		B	B	B	A
DH6-8	8.98	16.4	7.42	12.0833	20.1667	8.08333	37.5	71.6667	21.4286	26.6667		147	142	73	73	141	141	69	70	151	148		B	B	B	B
DH6-9	6.41667	13.625	7.20833	9.43333	16.5	7.06667	21.1538	32.3529	45	25.9615		158	142	75	78	141	139	69	68	151	151		B	B	B	B
DH6-10	4.3	8.52	4.22	9.95	18.3	8.35	28	42.8571	35.2273	29		158	149	84	84	146	146	70	71	155	157		B	A	B	B
DH6-11	6.11667	13.33	7.21333	-	-	-	-	27.7778	26.087	11.3636		158	160	86	-	148	148	72	73	155	151		B	A	B	A
DH6-12	6.58333	12.5429	5.95952	9.46667	16.8167	7.35	-	1.13636	21.875	11.2069		152	155	-	-	149	148	71	68	155	157		A	A	B	B
DH6-13	6.6	17.1143	10.5143	8.93333	16.6667	7.73333	-	20	18.4211	29.5455		146	142	78	78	143	140	68	68	151	148		A	B	B	B
DH6-14	5.58333	13.0375	7.45417	9.26667	18	8.73333	-	60.5263	33.6957	51.1905		152	144	80	84	139	143	70	65	151	151		B	B	A	A
DH6-15	5.35	15.3889	10.0389	9.31667	17.75	8.43333	-	48.8636	12.5	14.8148		160	158	-	77	145	146	71	72	153	151		B	A	A	B
DH6-16	6.675	13.75	7.075	10.5333	19.8333	9.3	-	35.2273	51.4706	27.1739		159	148	75	77	144	145	70	66	151	155		B	A	A	A
DH6-17	7.31667	11.3571	4.04048	10.5667	19.75	9.18333	29.6296	27.5	62.5	25		156	143	77	78	137	137	68	66	151	151		A	B	A	B
DH6-18	6.4	11.9625	5.5625	8.85	18.3333	9.48333	32.5	22.7273	29.1667	25		156	150	73	76	144	144	69	68	151	153		A	B	B	B
DH6-19	6.4	15.175	8.775	8.38333	16.3333	7.95	32.3529	39.7727	60.7143	30.7692		156	140	76	77	142	142	71	69	151	151		B	B	B	A
DH6-20	5.95	14.3333	8.38333	8.1	16.75	8.65	19.1176	26.6667	34.2105	15.7407		164	159	89	89	149	150	73	73	159	157		A	A	B	A
DH6-21	4.85	13.45	8.6	7.53333	16.4333	8.9	37.5	54.3478	32.9545	29.5455		160	148	74	77	140	144	67	68	151	145		A	B	A	B
DH6-22	6.71667	17.2	10.4833	8.6	17.9	9.3	32.1429	30.3571	66.6667	35.5769		159	146	77	78	140	133	71	68	151	145		B	B	A	B
DH6-23	6	13.8	7.8	10.2333	18.3667	8.13333	37.5	31.7308	55.3571	46		160	147	81	80	144	144	71	69	151	151		A	B	A	A
DH6-24	6.28333	13.2	6.91667	8.8	15.6	6.8	26.1905	33.75	47.0588	17.3077		156	145	72	73	140	138	68	66	151	144		B	B	B	B
DH6-25	7.55	16.5444	8.99444	8.7	16.5833	7.88333	54.1667	28.9474	24.0385	12.931		163	149	88	84	146	147	73	72	155	153		A	A	A	A
DH6-26	6.14	11.75	5.61	9.26667	19.7333	10.4667	57.5	45.4545	41.1765	28.125		160	141	77	75	138	140	69	68	151	151		B	B	B	A
DH6-27	7.03333	14.925	7.89167	-	-	-	-	41.1765	32.6087	32		150	153	78	77	147	148	68	67	157	151		A	A	A	A
DH6-28	6.73333	13.4286	6.69524	9.73333	15.6333	5.9	-	44.4444	25	30.8333		146	148	77	79	144	145	68	69	151	151		A	B	B	A
DH6-29	6.16667	10.5	4.33333	10.0833	17.5333	7.45	16.6667	11.9565	36.8421	20.3704		162	145	77	80	143	141	69	68	151	151		A	B	B	B
DH6-30	5.3	16.25	10.95	9.91667	17.3333	7.41667	27.5	31	41.1765	34		161	158	84	82	148	149	69	67	157	157		A	A	A	A
DH6-31	7.03333	15.2	8.16667	10.4667	20.3333	9.86667	42.8571	63	30	55.7692		159	136	72	74	137	138	64	67	151	145		B	B	B	B
DH6-32	6.15	11.7857	5.63571	9.41667	18.2167	8.8	45.1923	59.7826	7.6087	17.6471		151	140	73	73	143	141	66	65	151	151		A	B	A	A
DH6-33	5.45	14.16	8.71	8.73333	17.4667	8.73333	26.1364	47.2222	42.8571	26.7241		152	147	-	-	138	137	68	69	151	151		A	B	A	A
DH6-34	4.48333	8.43333	3.95	9.53333	15.8833	6.35	18.75	18.1818	29.4118	20.6522		162	159	78	81	147	149	70	72	158	157		A	A	B	A
DH6-36	5.21667	11.05	5.83333	9.71667	17.0667	7.35	17.1053	34.7826	67.8571	30.7692		154	147	77	78	147	146	70	71	159	153		A	A	B	A
DH6-37	7.21667	14.7375	7.52083	8.45	14.8333	6.38333	70	62.5	48.0769	32.8947		156	143	72	75	140	141	65	66	151	149		B	B	B	A
DH6-38	6.05	11.42	5.37	8.5	17.95	9.45	26.6667	51.4706	55.5556	28.75		162	143	78	79	141	142	69	68	159	153		A	B	B	A
DH6-39	7.36	13.06	5.7	8.7	16.7833	8.08333	15.625	14.4737	45.5882	16.25		-	142	75	78	139	137	68	68	151	145		B	B	B	B
DH6-40	9.55	16.475	6.925	8.33333	18.1333	9.8	66.3043	52.8846	42.1053	33.75		156	142	72	73	139	142	70	69	151	145		A	B	A	A
DH6-41	7.26667	13.275	6.00833	9.98333	16.6167	6.63333	43.3333	57.1429	23.0769	33.3333		163	147	82	81	142	143	70	70	157	148		B	B	B	B
DH6-42	5.1	7.35	2.25	11.6167	20.9	9.28333	8.33333	6.66667	25	0		159	156	-	-	149	149	72	71	159	157		A	A	A	B
DH6-43	4.76667	12.1	7.33333	10.85	17.9	7.05	40.9091	31.5789	33.3333	36		161	151	76	77	148	147	68	68	157	153		A	A	B	A
DH6-44	6.86	12.5833	5.72333	9.31667	17.3833	8.06667	62.5	27.2727	18.4211	16.9643		159	144	-	-	143	143	-	-	151	151		B	A	B	B
DH6-45	6.36667	15.3	8.93333	10.2167	20.8667	10.65	30.6818	28.75	32.9545	29.5455		156	144	73	73	144	143	62	64	153	155		A	B	A	A
DH6-46	7.5	13.5	6	7.2	14.8667	7.66667	34.6154	34.5238	43.75	31.25		161	153	75	76	147	148	68	66	159	151		B	A	B	B
DH6-47	4.35	10.65	6.3	10.9	18.5167	7.61667	39.2857	41.6667	72.0588	35		158	144	72	76	137	141	65	66	153	145		A	B	A	B
DH6-48	5.392	15.16	9.768	10.0167	17.4167	7.4	44.3182	18.75	18.75	30.2083		162	147	81	81	144	145	67	67	151	151		A	A	B	B
DH6-49	5.9	11.0667	5.16667	9.43333	17.3667	7.93333	33.3333	40.9091	56.5789	25		159	147	76	76	141	144	68	68	153	153		B	B	B	B
DH6-51	4.84	9.4	4.56	-	-	-	10.5769	23.3333	50	40.2174		154	155	84	84	147	148	67	69	159	157		B	A	B	A
DH6-52	4.54	7.85	3.31	10.65	19.7667	9.11667	36.1111	75	34.5238	44.0476		146	138	76	77	135	134	67	70	151	151		B	B	B	A
DH6-53	5.56667	10.2	4.63333	8.81667	15.15	6.33333	65.4762	55	30.7692	27		154	145	74	73	138	138	68	68	153	151		B	B	B	A
DH6-54	10.3167	17.8333	7.51667	8.75	15.5	6.75	10.4167	10.8696	28.3333	16		158	159	88	86	149	150	72	77	159	157		B	A	B	B
DH6-55	7	16	9	8.45	17.0667	8.61667	29.1667	31.9444	14.7059	10.4167		158	143	76	77	142	143	66	67	157	151		B	B	B	B
DH6-56	5.85	14.725	8.875	6.6	15.2167	8.61667	12.5	22.8261	30.3571	4.54545		158	146	89	78	144	144	72	73	157	155		B	B	B	B
DH6-57	7.95	15.55	7.6	8.38333	16.25	7.86667	27.9412	-	31.8182	19.7917		153	150	77	78	142	140	67	70	153	151		A	B	B	B
DH6-58	10.8167	19.0455	8.22879	10.4333	17.5667	7.13333	31.25	41.6667	37.5	25.9615		151	142	75	74	143	141	66	69	153	151		A	B	A	A
DH6-59	9.96667	17.84	7.87333	11.5167	22.35	10.8333	13.8889	13.2353	25	48.2143		152	142	80	82	140	140	69	68	151	148		A	B	B	B
DH6-60	6.83333	16.5444	9.71111	12.15	21.2	9.05	41.6667	27.5	38.0435	33		152	144	74	75	144	141	72	71	151	145		B	B	A	A
DH6-62	12.2667	18.5625	6.29583	10.3833	18.4667	8.08333	13.6364	25	47.619	5.26316		147	135	75	74	136	134	68	68	151	151		B	B	B	B
DH6-63	5.95	12.96	7.01	9.38333	18.8	9.41667	51.1905	39.2857	-	38.4615		156	147	76	76	137	141	66	67	-	145		B	B	B	A
DH6-64	4.11667	-	-	11	21.4167	10.4167	61	54.1667	44.0476	52.5		145	124	69	69	131	129	63	66	148	143		B	B	B	B
DH6-65	-	-	-	11.15	20.2333	9.08333	-	-	44.3182	67.8571		-	148	-	-	145	145	70	73	151	151		A	A	A	A
DH6-66	3.3	5.36667	2.06667	8.2	14.8167	6.61667	10.5769	26.0417	5.26316	12.5		158	149	88	85	147	147	73	72	157	157		B	A	A	A
DH6-67	4.875	10	5.125	10.45	18.2	7.75	54.3103	47.8261	76.6667	27.8846		151	141	76	75	138	139	68	69	153	151		B	B	B	B
DH6-68	6.23333	13.66	7.42667	10.5	19.0833	8.58333	14.1304	8.33333	39.2857	15.3846		149	146	81	77	142	143	69	68	151	151		A	B	A	B
DH6-69	6.58	11.6	5.02	10.1167	19.1	8.98333	32	16.3043	29.6875	11.25		160	160	-	-	149	150	73	72	151	159		B	A	B	B
DH6-72	9.76667	19.4667	9.7	9.81667	19.6	9.78333	23.6111	-	43.4211	36.6667		154	152	-	-	145	144	67	68	148	151		A	B	B	B
DH6-73	10.0167	17.7667	7.75	10.8333	16.75	5.91667	17.1053	21.5909	42.6471	22.4138		154	150	84	81	146	146	70	68	159	151		B	A	B	A
DH6-74	9.21667	16.9556	7.73889	11.7667	18.7333	6.96667	36.9048	54.3478	47.5	50.9615		146	144	76	81	138	137	68	67	157	145		B	B	B	A
DH6-75	8.55	17.375	8.825	10.55	21.3667	10.8167	20.8333	33.3333	41.25	39.7727		147	146	77	75	143	139	71	69	151	151		B	B	A	A
DH6-76	6.3	15.1875	8.8875	10.2	18.2	8	8.82353	1.38889	27.0833	16.3043		158	158	89	89	149	149	72	71	153	157		A	A	B	A
DH6-77	7.78333	15.7125	7.92917	10.2333	19.25	9.01667	32.8125	47.7273	34.7222	23.1481		144	139	76	76	137	133	68	69	159	149		A	B	A	A
DH6-78	5.9	11.775	5.875	10.4167	16.6167	6.2	40.1786	32.6087	25	36.5385		156	147	72	72	142	144	65	65	159	151		A	B	B	B
DH6-79	4.61429	9.2125	4.59821	9.95	19.2667	9.31667	20.8333	13.3929	15.2778	32.6923		151	142	75	74	142	142	69	69	159	151		A	B	B	A
DH6-80	6.2	11.7	5.5	10.1333	-	-	10.5263	34.0909	48.75	37.5		-	149	81	82	147	147	70	68	151	155		B	A	A	A
DH6-82	7.15	14.2	7.05	8.2	15.5833	7.38333	28.5714	14.4231	25	21.4286		159	151	79	77	142	143	72	70	151	157		A	B	B	B
DH6-83	3.43333	6.1	2.66667	7.91667	14.8	6.88333	50	50	37.5	12.069		160	149	78	75	143	144	68	69	153	157		B	A	B	A
DH6-84	7.45	15.5	8.05	11.1833	19.7	8.51667	18.1818	21.1538	34.375	17.2414		159	157	82	79	148	148	68	69	153	157		A	A	A	B
DH6-85	5.71667	12.56	6.84333	10.25	17.2167	6.96667	6.25	30.2083	53.125	23.2759		159	159	89	85	148	148	73	72	157	157		A	A	B	B
DH6-86	8.61667	14.05	5.43333	8.93333	16.8	7.86667	44.6429	44.5652	-	25		151	148	76	77	140	142	67	67	153	147		B	B	B	A
DH6-88	5.34	-	-	7.98333	16.55	8.56667	75	75	21.875	57.8947		146	130	75	73	129	131	68	66	151	142		A	B	B	A
DH6-89	7.13333	15.1333	8	9.03333	16.0167	6.98333	25.8621	25	31.9444	6.25		152	147	74	75	138	145	70	69	151	151		A	B	A	A
DH6-90	8.73333	18.325	9.59167	9.13333	17.4833	8.35	40	9.52381	33.3333	36		152	150	82	79	143	144	74	73	151	151		B	B	B	A
DH6-91	4.46	8.26	3.8	10.0667	17.7667	7.7	18.1034	17	50	14.8148		161	160	90	86	149	150	72	74	157	157		A	A	A	B
DH6-92	4	7.98	3.98	10.2667	18.2	7.93333	31.25	40.9091	32.1429	52.6786		152	149	76	78	142	145	67	68	151	151		B	B	B	B
DH6-93	5.7	11.5	5.8	9.43333	17.2333	7.8	26.8519	24.0385	35.2273	30.1724		157	149	79	81	144	146	68	68	151	153		B	A	B	A
DH6-94	8.04	15.35	7.31	9.11667	18.6	9.48333	38.0952	80.2632	76.1905	62.5		152	139	-	-	138	138	67	68	148	145		B	B	A	A
DH6-95	6.75	-	-	9.75	18.55	8.8	51.1905	78.8462	75	47.8261		145	137	76	76	139	136	64	66	144	145		B	B	A	A
DH6-96	8.55	-	-	9.65	18.5167	8.86667	37.5	32.8947	72.2222	12.5		161	161	81	78	150	150	71	69	157	157		B	A	A	B
DH6-97	6.08333	16.92	10.8367	9.58333	16.7833	7.2	25	27.5	82.8947	45.6897		156	155	82	86	148	148	70	74	157	155		A	A	A	A
DH6-98	6.46667	-	-	10.0667	17.8	7.73333	38.2353	52.5	43.1818	9.82143		146	147	81	72	134	139	65	66	151	151		A	B	A	A
DH6-99	7.41667	15.5883	8.17167	9.75	18.9333	9.18333	29.5455	23.2143	3.84615	24.0385		150	149	77	77	141	139	68	69	153	151		A	B	B	B
DH6-100	9.2	17.675	8.475	8.11667	16.8667	8.75	43.75	55.4348	23.3333	65		160	142	-	-	137	138	66	68	148	144		B	B	B	B
DH6-101	10.25	18.0714	7.82143	10.5	21.3167	10.8167	45.2381	22.8261	34.7826	48.6842		151	147	75	76	141	142	69	72	151	151		A	B	B	B
DH6-102	6.31667	17.2625	10.9458	9.58333	18.2667	8.68333	65.625	36.1111	33.6957	41.3462		159	156	-	-	150	148	72	72	157	157		B	A	A	A
DH6-103	6	14.4143	8.41429	8.51667	17.2667	8.75	59.7222	60.8696	42.7083	32.9545		151	147	75	76	140	141	66	68	145	145		B	B	B	B
DH6-104	7.66	19	11.34	7.96667	16.7833	8.81667	45.8333	50	28.4091	23.8636		151	146	75	79	140	141	67	67	149	145		B	B	B	A
DH6-105	7.15	16.9143	9.76429	9.75	16.3667	6.61667	30.4348	29.3478	16.6667	31.6667		147	140	75	77	142	142	70	69	151	145		B	B	B	A
DH6-108	7.91667	16.2857	8.36905	9	17.9333	8.93333	25	25	20.2381	41.6667		146	144	73	74	138	139	66	65	151	151		B	B	A	A
DH6-109	5.16667	8.13333	2.96667	8.63333	16.1833	7.55	30.4348	13.0435	20	23.2143		152	146	77	76	143	142	68	69	151	148		B	B	B	A
DH6-110	3.98333	10.85	6.86667	10.0333	17.4833	7.45	16.3462	11.1111	27.7778	24.0741		158	150	79	77	144	148	68	68	153	151		B	B	A	B
DH6-111	-	-	-	9.43333	16.2333	6.8	12.963	31.7308	46.875	50		-	150	79	84	147	147	66	67	153	153		B	A	B	A
DH6-112	6.96667	15.14	8.17333	8.75	17.05	8.3	21.4286	24	10.2941	16.9643		162	156	81	82	148	147	68	68	157	157		A	A	B	B
DH6-113	7.18333	12.025	4.84167	8.18333	13.5833	5.4	20	13.5417	4.54545	35		160	160	85	84	148	149	70	73	157	157		A	A	B	A
DH6-114	8.8	-	-	11.1	19.6667	8.56667	25	25	31.25	52.6786		151	147	78	78	144	149	73	72	153	157		A	B	B	A
DH6-115	6.43333	-	-	9.2	17.7333	8.53333	13.8889	44.4444	26.1364	39.8438		142	140	75	78	136	135	68	64	151	151		A	B	B	A
DH6-116	7.95	14.725	6.775	9.9	18.0167	8.11667	19.1667	29.3478	8.33333	6.73077		152	156	81	81	146	149	72	71	153	153		B	A	B	A
DH6-117	8.91667	15.2875	6.37083	8.95	16.65	7.7	18.4211	20.8333	31.5789	17.0455		157	158	84	84	147	148	71	71	153	157		A	A	B	B
DH6-118	8.1	-	-	10.05	20.0833	10.0333	50	63.6364	28.4091	63.8889		141	139	72	75	133	132	65	65	145	142		A	B	B	A
DH6-119	8.1	-	-	8.48333	17.8667	9.38333	40.9091	30	42.0455	29.3478		141	141	73	73	139	141	66	65	148	151		B	B	B	B
DH6-120	7.58	12.15	4.57	8.08333	15.4833	7.4	22	12.5	6.57895	26.0417		156	160	-	82	150	150	79	79	157	157		A	A	B	B
DH6-121	5.7	10.7857	5.08571	8.01667	15.6667	7.65	16.6667	15.3846	31.8182	25.8621		162	159	82	85	147	147	72	71	153	153		A	A	B	B
DH6-122	5.71667	-	-	12.1833	21.5333	9.35	61.7647	42.1053	34.2105	58.3333		146	141	-	-	133	133	65	66	145	143		A	B	B	A
DH6-123	8.7	18.9444	10.2444	11.0333	21.25	10.2167	50	76.1905	39.2857	39.7727		150	137	73	74	135	138	68	65	151	146		B	B	A	B
DH6-124	8.16667	14.5889	6.42222	9.85	17.7167	7.86667	34.7222	25	12.5	27		152	142	84	81	147	148	77	73	153	157		A	A	A	A
DH6-125	7.23333	16.2	8.96667	9.63333	17.6333	8	18	12.5	52.6786	41.3462		156	151	81	77	143	144	74	71	151	151		B	B	A	B
DH6-126	5.45	12.32	6.87	9.51667	16.5333	7.01667	11.3636	18.4783	7.14286	26.9231		154	150	81	84	146	147	74	71	157	151		A	A	A	A
DH6-127	7.85	15.3667	7.51667	9.65	18.2	8.55	11.1111	19.2308	2.5	11.4583		159	147	80	80	148	147	71	71	157	153		A	B	B	B
DH6-128	7.01667	-	-	8.53333	18.3667	9.83333	16.6667	63.75	30.5556	49		147	140	77	77	142	141	73	69	151	151		B	B	B	A
DH6-130	7.96667	15.95	7.98333	8.61667	17.45	8.83333	22.2222	35	8.69565	52.0833		147	146	-	-	144	142	71	68	151	151		A	B	B	A
DH6-131	-	-	-	10.8	18	7.2	29.4643	21.5909	8.75	39.4231		-	156	-	-	147	148	69	67	157	157		B	A	B	B
DH6-132	7.31429	18.1556	10.8413	10.4333	17.9333	7.5	32.1429	39.2857	27	34.6154		146	141	74	74	138	139	65	65	151	151		B	B	B	A
DH6-133	7.05	15.0222	7.97222	10.6	18.6333	8.03333	-	41.0714	47.2222	33.3333		156	156	81	79	144	148	69	70	157	151		B	A	B	A
DH6-134	7.7	-	-	8.53333	17.1	8.56667	46.1538	51.8519	35.8696	40.625		147	141	76	74	136	136	68	68	151	148		A	B	A	A
DH6-135	8.38333	18.17	9.78667	11.1333	22.15	11.0167	30	22.619	36.4583	51		159	151	78	80	148	147	68	68	157	157		A	B	A	B
DH6-136	7.26667	15.3	8.03333	8.45	17.3333	8.88333	41.1765	19.4444	20.2381	11.9048		151	141	73	73	137	141	65	66	146	148		A	B	A	B
DH6-137	5.26667	-	-	9.63333	19.1833	9.55	60.7143	51.5625	43.75	75		147	140	73	75	137	138	68	70	145	144		B	B	A	A
DH6-139	7.31667	15.0333	7.71667	10.4	18.15	7.75	36.1111	18.1818	29.7619	19		159	155	78	79	149	148	72	68	157	151		A	A	B	B
DH6-141	5.88333	12.95	7.06667	10.9167	18.7833	7.86667	37.5	17.8571	14.8148	27.0833		152	143	79	77	138	140	70	70	151	143		B	B	B	B
DH6-142	8.76667	18.6444	9.87778	12.6	23.5167	10.9167	91.0714	67.0455	56.7308	63.5417		150	142	72	72	141	142	69	70	151	145		B	B	A	A
DH6-143	5.63333	9.4875	3.85417	8.25	15.3667	7.11667	13.75	4.31034	14.1304	10.4167		158	156	82	80	148	149	72	71	153	157		B	A	A	A
DH6-144	-	-	-	9.33333	16.6167	7.28333	32.1429	44.7368	25	19.2308		-	145	76	76	139	139	66	68	148	151		A	B	B	A
DH6-145	6.35	-	-	8.56667	16.55	7.98333	26.1364	26.9231	32.6087	35.5769		146	140	76	80	137	137	68	68	151	145		B	B	B	B
DH6-146	6.01667	-	-	9.56667	19.7333	10.1667	20.1923	19.2308	27.7778	31.4815		144	136	77	73	141	135	69	68	151	148		A	B	B	A
DH6-147	8.21667	15.1111	6.89444	9.65	18.05	8.4	12.5	30.7692	4.54545	51		147	144	78	80	143	142	69	70	151	151		B	B	B	B
DH6-148	10.5	20.5111	10.0111	11.7333	22.15	10.4167	31.6667	51.1905	7.6087	29.1667		147	146	76	80	146	144	68	69	153	151		B	A	A	A
DH6-149	5.43333	-	-	11.5833	22.0833	10.5	-	60.7143	45.8333	58		131	136	74	73	133	133	64	65	145	145		B	B	B	A
DH6-150	3.66667	-	-	9.91667	18.25	8.33333	-	57.2917	29	47.7273		144	147	77	76	141	141	66	68	151	151		B	B	B	A
DH6-151	5.7	-	-	11.9667	20.8333	8.86667	-	51.25	38	16.3793		142	139	81	77	137	138	68	69	151	151		B	B	A	A
DH6-152	5.45	-	-	9.3	17.85	8.55	-	40	9.82143	37.5		141	141	75	74	142	140	68	68	151	151		B	B	A	B
DH6-154	4.93333	-	-	8.36667	17.3833	9.01667	54.4118	37	40	32.2917		148	140	74	73	136	137	66	68	148	148		A	B	B	B
DH6-155	6.4	-	-	8.83333	18.9333	10.1	75	72.9167	34.5238	34.2593		144	135	73	73	133	135	64	65	143	145		B	B	B	A
DH6-157	9.06667	18.05	8.98333	8.18333	18.3667	10.1833	32.1429	55	22.9167	53.4483		151	146	78	80	143	142	65	70	151	151		A	B	A	A
DH6-158	7.78333	15	7.21667	7.83333	14.1833	6.35	-	38.75	40.2778	41		148	146	78	81	139	141	67	69	151	142		A	B	B	A
DH6-159	5.03333	-	-	10.5	19.5167	9.01667	67.5	61.8421	30.2632	58.3333		141	139	73	73	137	134	66	68	151	142		B	B	B	B
DH6-161	7.93333	15.7714	7.8381	11.4833	19.3333	7.85	-	20.8333	1.66667	11.9048		150	148	81	81	144	144	69	69	157	151		A	B	B	A
DH6-163	6.56667	16.2	9.63333	8.96667	15.9333	6.96667	55	33.75	28.75	36.5385		151	150	82	82	147	148	69	73	153	151		B	A	B	A
DH6-164	8.65	16.7111	8.06111	10.1167	20.25	10.1333	13.3333	28.2609	16.25	5.76923		145	152	76	77	147	145	69	68	153	151		B	B	A	B
DH6-165	6.13333	13.1625	7.02917	9.21667	16.5833	7.36667	27.5	11	30.2083	15.625		152	151	84	84	148	147	69	74	151	151		A	A	A	A
DH6-166	8.2	16.8444	8.64444	10.5	17.9667	7.46667	41.6667	22.8261	12.5	32.5		151	150	76	77	145	146	68	69	157	155		A	A	A	A
DH6-167	5.76667	-	-	9.16667	17.9333	8.76667	-	60.8696	38.0952	58.6957		133	137	73	74	133	135	67	69	151	145		B	B	B	A
DH6-169	6.7	17.5222	10.8222	7.21667	12.9167	5.7	-	36.5385	1.08696	31.5789		150	147	74	74	143	144	67	65	151	151		B	B	A	B
ZY50	8.12	16.2545	8.13455	10.4	18.4	8	41.6667	41.3462	30.85	20.61		149	148	74	73	145	146	68	70	151	151		A	A	A	A
G120	7.8	18.35	10.55	9.7	17.1	7.4	45.4545	45.6522	13.51	28.26		146	145	72	72	139	140	65	66	149	145		B	B	B	B
